# Supplementary material for: Unveiling soil microbial diversity through ultra‐deep short‐read metagenomic sequencing and co‐assembly
Source: Imeta. 2025 Aug 18;4(5):e70075. doi: 10.1002/imt2.70075 (PMC12527996; doi:10.1002/imt2.70075)
Supplement: Supplementary file 2 — Table S1: Public metagenomic samples included in Figure 1A–C. Table S2: Sequencing samples and their grouping for in silico combination and co‐assemblies. [file IMT2-4-e70075-s002.xlsx]

## Sheet: Table S1
Table S1 Public metagenomic samples included in Figure 1A–C.
EBI Accession	Environment	Total Gb (forward reads)	Coverage	Diversity	Gb for NCC
SAMN03351461	Human stool	2.33999	0.951687	17.3186	1.22931
SAMN03351654	Human stool	2.44096	0.949529	17.5405	1.45711
SAMEA3663016	Pig stool	2.64774	0.744052	19.839	34.3681
SAMEA99903418	Pig stool	3.1284	0.788965	18.8175	68.9233
SAMEA4699807	Seawater	5.71836	0.773247	20.3524	57.4643
SAMN08777767	Seawater	5.88798	0.880033	18.5763	24.9133
SAMEA5982232	Wastewater	9.04856	0.831547	20.175	65.702
SAMN33296072	Wastewater	5.83501	0.760229	20.7728	48.4165
SAMN40199421	Activated sludge	10.9644	0.719294	21.6	158.314
SAMN01795917	Activated sludge	1.5	0.403867	21.48	156.755
SAMN06343757	Agriculture	18.7049	0.318133	24.6484	5140.54
SAMN06343763	Agriculture	40.5984	0.734648	22.1645	911.686
SAMN07632558	Agriculture	18.2626	0.281618	24.8867	6382.28
SAMEA103982572	Agriculture	5.16153	0.339667	23.0303	303.286
SAMN10094654	Agriculture	7.69911	0.475506	22.72	550.566
SAMN06343842	Forest	15.9852	0.369725	24.0963	2200.34
SAMN06343685	Forest	16.7943	0.481991	23.4407	1295.83
SAMN07631903	Forest	16.6969	0.532967	23.0817	1172.74
SAMN09200101	Forest	7.30189	0.244819	24.1386	2166.12
SAMN10864155	Forest	41.7259	0.408155	24.8282	3345.86
SAMN15803494	Rhizoshere	7.06755	0.172773	24.5357	2209.38
SAMN06239014	Rhizoshere	17.2406	0.340224	24.3579	2335.9
SAMN06239006	Rhizoshere	17.421	0.350204	24.2893	2146.32
SAMN06266411	Rhizoshere	27.389	0.44011	24.2258	5251.8
SAMN06264558	Rhizoshere	23.5354	0.483557	23.734	5333.1
SAMN05518082	Grassland	5.66249	0.186361	24.7481	11082.1
SAMN06268063	Grassland	30.1371	0.602459	23.0964	2054.89
SAMN06266423	Grassland	20.7251	0.36045	24.463	4590.96

## Sheet: Table S2
Table S2 Sequencing samples and their grouping for in silico combination and co-assemblies.
Group	Samples
Group_1	FP200003080_L01_36	FP200003080_L01_78	FP200003080_L01_81	FP200003080_L01_91	FP200003081_L01_85	FP200006313_L01_29	FP200006313_L01_82	FP200006315_L01_82
Group_2	FP200003080_L01_29	FP200005815_L01_29	FP200005815_L01_79	FP200006313_L01_89	FP200006315_L01_122
Group_3	E100046203_L01_82	FP200003080_L01_101	FP200006313_L01_46	FP200006313_L01_60	FP200006313_L01_66
Group_4	FP200005815_L01_34	FP200005815_L01_56	FP200005815_L01_83	FP200006313_L01_100	FP200006313_L01_51
Group_5	FP200005815_L01_25	FP200005815_L01_96	FP200006313_L01_68	FP200006313_L01_71	FP200006313_L01_92
Group_6	FP200006313_L01_70	FP200006313_L01_88	FP200006313_L01_91	FP200006317_L01_43	FP200006317_L01_47
Group_7	FP200003080_L01_74	FP200003081_L01_45	FP200003081_L01_68	FP200003081_L01_89	FP200003081_L01_92	FP200006313_L01_38	FP200006315_L01_72	FP200006317_L01_4	FP200006317_L01_58
Group_8	FP200005815_L01_84	FP200005815_L01_94	FP200006313_L01_43	FP200006313_L01_67	FP200006314_L01_66
Group_9	FP200003080_L01_28	FP200003080_L01_75	FP200005815_L01_63	FP200006313_L01_74	FP200006315_L01_124
Group_10	FP200003080_L01_73	FP200003080_L01_89	FP200003081_L01_67	FP200005815_L01_127	FP200006315_L01_123
Group_11	FP200003080_L01_4	FP200005815_L01_13	FP200005815_L01_16	FP200005815_L01_70	FP200006316_L01_74
Group_12	FP200003081_L01_3	FP200005815_L01_67	FP200005815_L01_73	FP200006313_L01_34	FP200006314_L01_123
Group_13	FP200003080_L01_72	FP200005815_L01_36	FP200005815_L01_52	FP200006313_L01_33	FP200006313_L01_35
Group_14	FP200003080_L01_14	FP200003080_L01_69	FP200006313_L01_3	FP200006315_L01_104
Group_15	FP200003080_L01_95	FP200003081_L01_58	FP200005815_L01_121	FP200005815_L01_86	FP200006000_L01_49
Group_16	FP200003081_L01_4	FP200005815_L01_102	FP200006313_L01_1	FP200006313_L01_99	FP200006317_L01_48
Group_17	FP200003080_L01_100	FP200003080_L01_86	FP200005815_L01_28	FP200005815_L01_48
Group_18	FP200003081_L01_63	FP200005815_L01_26	FP200006313_L01_37	FP200006313_L01_64	FP200006313_L01_69
Group_19	FP200003081_L01_13	FP200005815_L01_117	FP200005815_L01_75	FP200006313_L01_72	FP200006314_L01_46
Group_20	FP200003081_L01_42	FP200003081_L01_47	FP200005815_L01_3	FP200005815_L01_59	FP200006313_L01_79
Group_21	FP200003080_L01_16	FP200005815_L01_101	FP200005815_L01_76	FP200006314_L01_125	FP200006317_L01_15
Group_22	FP200003080_L01_30	FP200006313_L01_2	FP200006313_L01_52	FP200006313_L01_73	FP200006317_L01_65
Group_23	FP200003080_L01_46	FP200003080_L01_47	FP200003081_L01_2	FP200005815_L01_53	FP200006313_L01_75
Group_24	FP200005815_L01_50	FP200005815_L01_65	FP200006313_L01_15	FP200006314_L01_115
Group_25	FP200003081_L01_57	FP200005815_L01_78	FP200006313_L01_14
Group_26	FP200003081_L01_66	FP200005815_L01_104	FP200006313_L01_76	FP200006315_L01_127	FP200006317_L01_14
Group_27	FP200003080_L01_48	FP200003080_L01_63	FP200005815_L01_122	FP200005815_L01_15	FP200005815_L01_98
Group_28	FP200005815_L01_51	FP200005815_L01_89	FP200006313_L01_55	FP200006313_L01_63	FP200006316_L01_70
Group_29	FP200005815_L01_46	FP200006314_L01_124	FP200006317_L01_61
Group_30	FP200003080_L01_45	FP200005815_L01_57	FP200006313_L01_104	FP200006313_L01_44
Group_31	FP200005815_L01_100	FP200005815_L01_128	FP200006313_L01_25	FP200006316_L01_71
Group_32	FP200003080_L01_32	FP200006313_L01_26	FP200006317_L01_69
Group_33	FP200003080_L01_61	FP200003081_L01_65	FP200005815_L01_74	FP200006314_L01_42	FP200006317_L01_68
Group_34	FP200003080_L01_44	FP200003080_L01_59	FP200003080_L01_94	FP200005815_L01_61	FP200006313_L01_65
Group_35	FP200003080_L01_43	FP200005815_L01_115	FP200005815_L01_60	FP200006313_L01_84
Group_36	FP200003080_L01_42	FP200003080_L01_60	FP200005815_L01_30	FP200006313_L01_4
Group_37	FP200005815_L01_66	FP200006313_L01_102	FP200006313_L01_16	FP200006313_L01_48	FP200006313_L01_50
Group_38	E100035338_L01_15	FP200003080_L01_67	FP200005815_L01_1	FP200005815_L01_45	FP200006313_L01_87
Group_39	FP200003080_L01_97	FP200005815_L01_124	FP200005815_L01_125	FP200006315_L01_114	FP200006317_L01_73
Group_40	FP200003080_L01_58	FP200005815_L01_38	FP200005815_L01_68	FP200005815_L01_93	FP200006317_L01_45
Group_41	FP200003080_L01_26	FP200003080_L01_3	FP200005815_L01_123	FP200005815_L01_37	FP200006313_L01_59
Group_42	FP200003080_L01_41	FP200005815_L01_14	FP200005815_L01_72	FP200006313_L01_28	FP200006313_L01_32
Group_43	FP200005815_L01_62	FP200005815_L01_82	FP200005815_L01_85	FP200006313_L01_36	FP200006313_L01_83
Group_44	FP200005815_L01_2	FP200005815_L01_88	FP200005815_L01_99	FP200006314_L01_117
Group_45	FP200005815_L01_69	FP200006313_L01_13	FP200006313_L01_30	FP200006313_L01_85	FP200006314_L01_122
Group_46	FP200005815_L01_42	FP200005815_L01_95	FP200006314_L01_128	FP200006317_L01_42	FP200006317_L01_66
Group_47	FP200003080_L01_62	FP200005815_L01_77	FP200006313_L01_53	FP200006313_L01_56	FP200006313_L01_61
Group_48	FP200006313_L01_101	FP200006313_L01_80	FP200006313_L01_96
Group_49	FP200003080_L01_102	FP200003081_L01_46	FP200006313_L01_58	FP200006313_L01_90	FP200006315_L01_125
Group_50	FP200003080_L01_2	FP200003080_L01_79	FP200003081_L01_44	FP200005815_L01_92	FP200006314_L01_126
Group_51	FP200003080_L01_88	FP200003081_L01_64	FP200005815_L01_39	FP200006313_L01_41	FP200006313_L01_81
Group_52	FP200003080_L01_96	FP200005815_L01_43	FP200005815_L01_90	FP200006313_L01_42	FP200006315_L01_117
Group_53	FP200003080_L01_34	FP200005815_L01_4	FP200005815_L01_81	FP200006313_L01_45	FP200006313_L01_86
Group_54	FP200003081_L01_69	FP200005815_L01_116	FP200005815_L01_126	FP200005815_L01_97	FP200006313_L01_57
Group_55	FP200003080_L01_13	FP200003080_L01_25	FP200006313_L01_97	FP200006317_L01_16	FP200006317_L01_64
Group_56	FP200005815_L01_32	FP200005815_L01_91	FP200006313_L01_93	FP200006317_L01_72
Group_57	FP200003080_L01_103	FP200003080_L01_83	FP200005815_L01_64	FP200006317_L01_46	FP200006317_L01_57
Group_58	FP200003080_L01_1	FP200003080_L01_57	FP200003080_L01_80	FP200005815_L01_58	FP200006313_L01_95
Group_59	FP200003080_L01_99	FP200005815_L01_80	FP200006313_L01_94	FP200006314_L01_127
Group_60	E100046203_L01_90	FP200003080_L01_64	FP200005815_L01_44	FP200006314_L01_121
Group_61	FP200003081_L01_93	FP200006315_L01_79	FP200006315_L01_97	FP200006317_L01_78
Group_62	E100035338_L01_115	FP200006315_L01_45	FP200006315_L01_74	FP200006316_L01_29	FP200006316_L01_34
Group_63	FP200003081_L01_59	FP200006315_L01_101	FP200006315_L01_44	FP200006315_L01_77	FP200006316_L01_82
Group_64	FP200003081_L01_14	FP200006315_L01_128	FP200006315_L01_94	FP200006316_L01_128	FP200006316_L01_46
Group_65	FP200003081_L01_86	FP200006315_L01_2	FP200006316_L01_39	FP200006316_L01_41
Group_66	FP200003081_L01_28	FP200003081_L01_32	FP200003081_L01_90	FP200006315_L01_81	FP200006316_L01_28
Group_67	FP200003081_L01_102	FP200003081_L01_36	FP200006314_L01_72	FP200006316_L01_58	FP200006316_L01_65
Group_68	FP200003081_L01_87	FP200003081_L01_95	FP200006315_L01_70	FP200006316_L01_36	FP200006316_L01_50
Group_69	FP200003081_L01_88	FP200006316_L01_13	FP200006316_L01_37	FP200006316_L01_57	FP200006317_L01_81
Group_70	FP200003080_L01_38	FP200003081_L01_37	FP200003081_L01_60	FP200006316_L01_51	FP200006317_L01_80
Group_71	FP200003080_L01_35	FP200003081_L01_99	FP200006315_L01_47	FP200006316_L01_124
Group_72	FP200003081_L01_61	FP200006315_L01_92	FP200006316_L01_123	FP200006316_L01_42	FP200006316_L01_68
Group_73	FP200003080_L01_53	FP200006315_L01_48	FP200006316_L01_33	FP200006316_L01_64	FP200006316_L01_72
Group_74	FP200003081_L01_125	FP200006315_L01_126	FP200006316_L01_116	FP200006316_L01_14	FP200006316_L01_60
Group_75	FP200003080_L01_33	FP200003081_L01_121	FP200006315_L01_102	FP200006315_L01_4	FP200006316_L01_38
Group_76	FP200003081_L01_84	FP200006315_L01_13	FP200006315_L01_89	FP200006316_L01_49	FP200006316_L01_69
Group_77	FP200003081_L01_122	FP200006315_L01_95	FP200006316_L01_125	FP200006316_L01_25	FP200006317_L01_76
Group_78	E100035338_L01_103	FP200003080_L01_55	FP200003081_L01_91	FP200006316_L01_117	FP200006316_L01_30
Group_79	FP200003080_L01_93	FP200003081_L01_123	FP200006315_L01_103	FP200006315_L01_99	FP200006316_L01_32
Group_80	FP200003081_L01_16	FP200003081_L01_30	FP200003081_L01_83	FP200006316_L01_2	FP200006316_L01_55
Group_81	FP200003081_L01_100	FP200003081_L01_25	FP200003081_L01_52	FP200006316_L01_1
Group_82	FP200003081_L01_43	FP200003081_L01_96	FP200006314_L01_69	FP200006315_L01_57
Group_83	FP200003081_L01_114	FP200006315_L01_71	FP200006316_L01_4	FP200006316_L01_63	FP200006316_L01_77
Group_84	FP200003081_L01_101	FP200003081_L01_124	FP200003081_L01_126	FP200003081_L01_98	FP200006316_L01_114
Group_85	FP200003080_L01_50	FP200006314_L01_76	FP200006316_L01_15	FP200006316_L01_47	FP200006316_L01_66
Group_86	FP200003080_L01_39	FP200003081_L01_94	FP200006315_L01_75	FP200006316_L01_26	FP200006316_L01_45
Group_87	FP200003080_L01_98	FP200003081_L01_62	FP200006315_L01_121	FP200006316_L01_3	FP200006316_L01_48
Group_88	FP200006315_L01_76	FP200006315_L01_78	FP200006316_L01_122	FP200006316_L01_16	FP200006316_L01_53
